# Supplementary material for: Rice stripe virus utilizes a Laodelphax striatellus salivary carbonic anhydrase to facilitate plant infection by direct molecular interaction
Source: eLife. 2026 Jan 6;12:RP88132. doi: 10.7554/eLife.88132 (PMC12774414; doi:10.7554/eLife.88132)
Supplement: Figure 1—source data 1. [file elife-88132-fig1-data1.zip]

Archive with 29 entries (22 files):
- Figure 1-source data 1/
- Figure 1-source data 1/Fig1D/
- Figure 1-source data 1/Fig1D/Figure1-D-Blot1-anti-His.tif
- Figure 1-source data 1/Fig1D/Figure1-D-Blot2-anti-GST.tif
- Figure 1-source data 1/Fig1F/
- Figure 1-source data 1/Fig1F/Figure1-F-Blot1-anti-LssaCA.tif
- Figure 1-source data 1/Fig1F/Figure1-F-Blot1-Marker.tif
- Figure 1-source data 1/Fig1F/Figure1-F-silver staining.tif
- Figure 1-source data 1/Fig1G/
- Figure 1-source data 1/Fig1G/Figure1-G-Blot1-anti-LssaCA.tif
- Figure 1-source data 1/Fig1G/Figure1-G-Blot1-marker.tif
- Figure 1-source data 1/Fig1G/Figure1-G-Blot2-anti-actin.tif
- Figure 1-source data 1/Fig1G/Figure1-G-Blot2-marker.tif
- Figure 1-source data 1/Fig1H/
- Figure 1-source data 1/Fig1H/Figure-H-silver staining.tif
- Figure 1-source data 1/Fig1H/Figure1-H-Blot1-marker.tif
- Figure 1-source data 1/Fig1H/Figure1-H-Blot2-anti-LssaCA.tif
- Figure 1-source data 1/Fig1I/
- Figure 1-source data 1/Fig1I/Figure1-I-Blot1-anti-LssaCA.tif
- Figure 1-source data 1/Fig1I/Figure1-I-Blot1-marker.tif
- Figure 1-source data 1/Fig1I/Figure1-I-Blot2-anti-LssaCA.tif
- Figure 1-source data 1/Fig1I/Figure1-I-Blot2-marker.tif
- Figure 1-source data 1/Fig1I/Figure1-I-Ponceau S1-RBCL.jpg
- Figure 1-source data 1/Fig1I/Figure1-I-Ponceau S2-RBCL.tif
- Figure 1-source data 1/Fig1J/
- Figure 1-source data 1/Fig1J/Figure1-J-Blot1-anti-LssaCA.tif
- Figure 1-source data 1/Fig1J/Figure1-J-Blot1-marker.tif
- Figure 1-source data 1/Fig1J/Figure1-J-Blot2-anti-actin.tif
- Figure 1-source data 1/Fig1J/Figure1-J-Blot2-marker.tif
