# Supplementary material for: Rice stripe virus utilizes a Laodelphax striatellus salivary carbonic anhydrase to facilitate plant infection by direct molecular interaction
Source: eLife. 2026 Jan 6;12:RP88132. doi: 10.7554/eLife.88132 (PMC12774414; doi:10.7554/eLife.88132)
Supplement: Figure 1—source data 2. [file elife-88132-fig1-data2.zip]

Archive with 7 entries (6 files):
- Figure 1-source data 2/
- Figure 1-source data 2/Figure1-D-Source data.pdf
- Figure 1-source data 2/Figure1-F-Source data.pdf
- Figure 1-source data 2/Figure1-G-Source data.pdf
- Figure 1-source data 2/Figure1-H-Source data.pdf
- Figure 1-source data 2/Figure1-I-Source data.pdf
- Figure 1-source data 2/Figure1-J-Source data.pdf
