# Supplementary material for: Rice stripe virus utilizes a Laodelphax striatellus salivary carbonic anhydrase to facilitate plant infection by direct molecular interaction
Source: eLife. 2026 Jan 6;12:RP88132. doi: 10.7554/eLife.88132 (PMC12774414; doi:10.7554/eLife.88132)
Supplement: Figure 1—figure supplement 3—source data 1. [file elife-88132-fig1-figsupp3-data1.zip]

Archive with 5 entries (4 files):
- Figure 1-figure supplement 3-source data 1/
- Figure 1-figure supplement 3-source data 1/Figure1-supplement3-gal1.tif
- Figure 1-figure supplement 3-source data 1/Figure1-supplement3-gal2.tif
- Figure 1-figure supplement 3-source data 1/Figure1-supplement3-gal3.tif
- Figure 1-figure supplement 3-source data 1/Figure1-supplement3-gal4.tif
