# Supplementary material for: Rice stripe virus utilizes a Laodelphax striatellus salivary carbonic anhydrase to facilitate plant infection by direct molecular interaction
Source: eLife. 2026 Jan 6;12:RP88132. doi: 10.7554/eLife.88132 (PMC12774414; doi:10.7554/eLife.88132)
Supplement: Figure 2—source data 1. [file elife-88132-fig2-data1.zip]

Archive with 9 entries (6 files):
- Figure 2-source data 1/
- Figure 2-source data 1/Fig2C/
- Figure 2-source data 1/Fig2C/Figure2-C-Blot1-anti-NP.tif
- Figure 2-source data 1/Fig2C/Figure2-C-Blot1-marker.tif
- Figure 2-source data 1/Fig2C/Figure2-C-Ponceau S-RBCL.tif
- Figure 2-source data 1/Fig2I/
- Figure 2-source data 1/Fig2I/Figure2-I-Blot1-anti-NP.tif
- Figure 2-source data 1/Fig2I/Figure2-I-Blot1-marker.tif
- Figure 2-source data 1/Fig2I/Figure2-I-Ponceau S-RBCL.tif
