# Supplementary material for: Rice stripe virus utilizes a Laodelphax striatellus salivary carbonic anhydrase to facilitate plant infection by direct molecular interaction
Source: eLife. 2026 Jan 6;12:RP88132. doi: 10.7554/eLife.88132 (PMC12774414; doi:10.7554/eLife.88132)
Supplement: Figure 3—source data 1. [file elife-88132-fig3-data1.zip]

Archive with 5 entries (4 files):
- Figure 3-source data 1/
- Figure 3-source data 1/Figure3-C-Blot1-anti-His.tif
- Figure 3-source data 1/Figure3-C-Blot1-marker.tif
- Figure 3-source data 1/Figure3-C-Blot2-anti-His.tif
- Figure 3-source data 1/Figure3-C-Blot3-anti-MBP.tif
