# Supplementary material for: Rice stripe virus utilizes a Laodelphax striatellus salivary carbonic anhydrase to facilitate plant infection by direct molecular interaction
Source: eLife. 2026 Jan 6;12:RP88132. doi: 10.7554/eLife.88132 (PMC12774414; doi:10.7554/eLife.88132)
Supplement: Figure 3—source data 2. [file elife-88132-fig3-data2.zip]

Archive with 2 entries (1 files):
- Figure 3-source data 2/
- Figure 3-source data 2/Figure3-C-Source data.pdf
