# Supplementary material for: Rice stripe virus utilizes a Laodelphax striatellus salivary carbonic anhydrase to facilitate plant infection by direct molecular interaction
Source: eLife. 2026 Jan 6;12:RP88132. doi: 10.7554/eLife.88132 (PMC12774414; doi:10.7554/eLife.88132)
Supplement: Figure 4—source data 1. [file elife-88132-fig4-data1.zip]

Archive with 11 entries (10 files):
- Figure 4-source data 1/
- Figure 4-source data 1/Figure4-A-Blot1-anti-His.tif
- Figure 4-source data 1/Figure4-A-Blot1-marker.tif
- Figure 4-source data 1/Figure4-A-Blot2-anti-GST.tif
- Figure 4-source data 1/Figure4-A-Blot2-marker.tif
- Figure 4-source data 1/Figure4-A-Blot3-anti-His.tif
- Figure 4-source data 1/Figure4-A-Blot3-marker.tif
- Figure 4-source data 1/Figure4-A-Blot4-anti-GST.tif
- Figure 4-source data 1/Figure4-A-Blot4-marker.tif
- Figure 4-source data 1/Figure4-A-Blot5-anti-MBP.tif
- Figure 4-source data 1/Figure4-A-Blot5-marker.tif
